# Supplementary material for: The role of platelets in mediating a response to human influenza infection
Source: Nat Commun. 2019 Apr 16;10:1780. doi: 10.1038/s41467-019-09607-x (PMC6467905; doi:10.1038/s41467-019-09607-x)
Supplement: Supplementary file 4 — Source Data [file 41467_2019_9607_MOESM4_ESM.xlsx]

## Sheet: Figure 1
Figure 1e				Figure 1f				Figure 1g					Figure 1i
Neutrophil Elastase (ng/mL)				Myeloperoxidase (ng/mL)				Histone Nucleosome Core (U/mL)					Neutrophils with released DNA
													(normalized to control for each donor)
Control	Flu patients			Control	Flu patients			Control	Flu patients				Control	Flu
0	3.52926			6.06123	2.89775			186.626	309.854				20.6387	58.8889
0.467013	3.60389			5.14791	13.4295			256.993	205.913				20.3761	49.3333
1.62085	6.25397			3.3703	50.837			373.759	374.198				8.33333	61.6883
1.23119	2.00713			2.89113	11.0283			364.3	335.213
0.713785	1.52588			3.21239	0			184.729	319.119
0.458535	1.98164			0.325458	5.5391			304.233	376.756
0.763427	1.8457			1.55097	31.9796			354.066	274.443
1.04141	3.69939			1.34164	4.53517			293.447	330.022
0.008479	7.30922			1.16382	97.9157			397.081	302.092
1.13139	5.69968			0	46.168			397.575	719.744
0.909563	12.0629			0.056142	7.72248			201.298	601.333
0.186352	8.14647			0	18.089			241.614	358.795
0.393247	2.59028			0.200158	9.63683			257.5	308.038
0.340606	2.01495			0.085719	41.1535			364.181	438.45
0.570481	2.33361			0.051684	19.0557			502.499	409.64
	8.90673				6.16099				310.276
	6.70119				18.7969				349.027
	3.58163				15.0844				185.733

## Sheet: Figure 5
Figure 5a				Figure 5b						Figure 5c						Figure 5d
Complement C3 (ng/mL)				Complement C3 (normalized to control for each person)						Complement C3 (normalized)						Complement C3 (normalized)
Control	Flu patients			Control	Flu	IRS+Flu	IRS			Control	Flu	IRS+Flu	IRS			Control	Loxo	IRS+Loxo	IRS
380.218	612.318			1	1.4773	1.18457	0.989158			1	0.793745	0.747825	0.888673			1	1.53227	1.14355	0.999552
571.414	497.502			1	1.447	0.995042	1.03267			1	0.852771	0.962033	0.951486			1	1.28017	0.847031	0.932682
475.415	639.954			1	1.38268	0.900158	1.04077			1	0.823258	0.813582	0.852358			1	1.30077	0.723036	0.939243
541.913	670.038			1	1.64542	1.14766	0.93778
610.058	670.346
416.349	753.426
409.108	908.481
470.872	702.021
359.105	582.767
366.511	563.018
530.615	587.517
391.545	602.219
513.917	458.89
537.753	547.519
	813.516
	563.157
	650.718
	567.385

## Sheet: Figure 6
Figure 6a					Figure 6b					Figure 6c					Figure 6e
GM-CSF (normalized)					GM-CSF (normalized)					GM-CSF (normalized)					DNA-releasing neutrophils
Control	Loxo	Pam	IIA		Control	Loxo	Pam	IIA		Control	Loxo	Pam	IIA		Control	C3	GM-CSF	C3+GM-CSF
1	1.1	1.1	1.1		1	0.604699	1.98858	6.97474		1	3.54763	5.38434	1.03517		1	6	1.2	2.5
1	1.2	1.2	1.2		1	0.174756	5.44369	1.45975		1	1.48639	1.38532	1.70351		1.2	4.3	1.1	2
1	0.9	0.9	0.9		1	1.27695	0.5906			1	1.23624	1.29151	0.885976		1.01	5.6	1.3	3
1	0.8	0.8	0.8		1	1.66184	1.34751	0.126889		1	9.86293	1.37591	0.612449		1.1	5.2	1.4	3.2
1	1.2	1.2	1.2		1	1.5247	0.452125	1.69872e-05		1	2.87967	1.13612	0.219817
1	1.12	1.12	1.12		1	0.147725	0.0294083	0.867431		1	6.06032	1.302	0.538549

## Sheet: Figure 7
Figure 7b					Figure 7c					Figure 7e
Neutrophil DNA release					Neutrophil DNA release					Neutrophil DNA release
Plt+Neutr	(Plt+Loxo).Neut	(Neut+Loxo).Plt			Control	Loxo	Compstatin+Loxo			Control	Flu	IRS+Flu	IRS
1	1.3	0.8			1.25	2.5	0.5			6	46.8333	16.1008	12.6587
1.1	2	1.1			1.75	5	1.5			3.36957	33.9711	14.9986	10.1547
1.2	1.67	1.01			0	4.5	1.25			4.16667	40.1337	21.5526	8.33333
1	1.27	1.2			2	5.5	2.5			6.25	36.3636	11.1111	5.26316

## Sheet: Figure 8
Figure 8a					Figure 8b
MPO (normalized)					MPO (normalized)
Neutrophils					Neutrophils+Platelets
Control	Loxo	Pam	IIA		Control	Loxo	Pam	IIA
1	1.06128	0.712025	0.599054		1	1.53838	1.39488	1.35095
1	1.07862	0.929515	0.959256		1	2.14096	2.64791	1.40324
1	1.08309	1.24618	1.70937		1	1.65802	1.84696	1.61177
1	1.7928	0.718179	0.769575		1	1.57821	1.95326	1.07479
1	1.69154	2.12449	1.15077		1	1.43139	1.45827	0.819999
1	0.899343	1.44095	1.84223		1	1.68824	1.72006	1.17653

## Sheet: Figure 9
Figure 9b					Figure 9d
Neutrophil DNA release					Neutrophil DNA release
(normalized to sal control)					(normalized to sal control)
WT+Loxo	TLR7+Loxo				WT+Flu	TLR7+Flu
15	0				12.51	1
10	2				10.01	2.2
17	0				8.9	1.3
8	1				13.2	1.9

## Sheet: Figure 10
Figure 10b					Figure 10c					Figure 10d
Neutrophil DNA release					C3 (ng/mL)					Fold change from IgG+flu
IgG+Sal	IgG+flu	aPlt+Sal	aPlt+Flu		IgG+Sal	IgG+flu	aPlt+Sal	aPlt+Flu		IgG+Flu	aPlt+Flu
3.5	15	6	6		455694	532476	328090	392970		0.275076	2.51804
4	10	4	6		386132	577140	357082	502602		0.068513	1.01792
0	9	0	4		329225	790515	344055	459721		0.153329	1.00045
1	11	1	6.5			503832	503832	333775		0.067075	5.69442
					C3 (ug/mL)
					IgG+Sal	IgG+flu	aPlt+Sal	aPlt+Flu
					455.694	532.476	328.09	392.97
					386.132	577.14	357.082	502.602
					329.225	790.515	344.055	459.721
						503.832	503.832	333.775

## Sheet: SFigure 3
Supplementary Figure 3
Cell-free DNA in plasma assesed by PicoGreen
Control	Flu Patients
72.0829	68.9073
74.0443	75.4453
78.6209	65.1713
69.1875	75.6321
68.3936	76.0057
59.2871	73.0636
64.1906	62.2759
63.7703	72.3164
61.015	65.1246
71.8961	59.8475
71.3357	59.3338
68.954	68.3936
74.9783	71.8961
66.2921	68.6738
	66.9926
	56.2049

## Sheet: SFigure 9
Supplementary					Supplementary
Figure 9a					Figure 9b
C3 (ug/mL)					C3 (Fold increase from control)
ASA (-)	ASA (+)				Control	TLR7	IIa
612.318	497.502				1	1.14588	2.38312
670.038	639.954				1	1.2267	2.85199
670.346	702.021				1	1.4763	2.31859
753.426	582.767				1	1.52435	2.78188
908.481	587.517				1	1.23714	3.09733
563.018	602.219				1	1.40626	2.98594
458.89	547.519				1	1.44223	2.479
813.516	563.157
650.718
567.385

## Sheet: SFigure 15
Supplementary
Figure 15
CCL5 (ug/mL)
Control	Flu
718.893	299.725
283.648	283.256
645.568	1683.49
1593.7	315.017
985.922	1094.54
2165.79	529.895
2540.26	2046.19
598.122	1312.16
3014.71	660.076
133.861	391.087
5107.81	319.33
2410.07	1062.78
322.86	2135.99
145.625	4572.57
	1870.53
	1260.79
	1010.62
	1256.09

[truncated: 2 more sheets: SFigure16, SFigure18]
